# Supplementary material for: Site-Specific Gut Microbiome Changes After Roux-en-Y Gastric Bypass in Rats: Effects of a Multicomponent Bovine Colostrum-Based Complex
Source: Int J Mol Sci. 2025 Jul 25;26(15):7186. doi: 10.3390/ijms26157186 (PMC12347457; doi:10.3390/ijms26157186)
Supplement: Supplementary file 1 [file ijms-26-07186-s001.zip]

Archive with 1 entries (1 files):
- ijms-3759010-supplementary.pdf
